# Supplementary material for: Characterisation of Type II DNA Methyltransferases of Metamycoplasma hominis
Source: Microorganisms. 2023 Jun 15;11(6):1591. doi: 10.3390/microorganisms11061591 (PMC10305163; doi:10.3390/microorganisms11061591)
Supplement: Supplementary file 1 [file microorganisms-11-01591-s001.zip]

Archive with 2 entries (2 files):
- Supplementary Figures S1 to S6_R1.pdf
- Supplementary Tables S1-S7_R1 .xlsx
