# Supplementary material for: Characterisation of Type II DNA Methyltransferases of Metamycoplasma hominis
Source: Microorganisms. 2023 Jun 15;11(6):1591. doi: 10.3390/microorganisms11061591 (PMC10305163; doi:10.3390/microorganisms11061591)
Supplement: Supplementary file 1 [file microorganisms-11-01591-s001.zip › Supplementary Tables S1-S7_R1 .xlsx]

## Sheet: Table S1
Table S1: Accession numbers of deduced type II DNA-MTase protein sequences used for phylogenetic analysis
Isolate	dam1	dam2	dam3	dcm1	dcm2	dcm3	dcm4	dcm5A	dcm5B	dcm6	dcm7	dcm8
PG21	CAX37613.1	-	-	-	-	-	CAX37170.1	-	-	-	-	-
FBG	-	WP_277872454.1	QKX31718.1	QKX31507.1	-	-	-	QKX31721.1	-	-	-	WP_175972331.1
8958	-	QKX36937.1	-	-	QKX36700.1	-	-		-	QKX36719.1	QKX36723.1	-
2539	-	na	-	-	-	-	-	WP_080774831.1	-	-	-	-
A136	-	-	-	-	-	WP_065423653.1	-	-	QKX37494.1	-	-	-
SP2565	-	-	-	-	WP_176228151.1	-	-	QKX38068.1	-	-	-	-
SP3615	-	WP_203290540.1	WP_175933555.1	-	-	-	-	-	WP_277872647.1	-	-	WP_175933556.1
475	-	WP_217701643.1	-	-	-	-	-	QKX38638.1	-	-	-	-
SS10	-	-	QKX39057.1	-	-	-	-	QKX39193.1	-	WP_175934136.1	WP_277846936.1	QKX39057.1
SS25	-	WP_217702315.1	WP_175933555.1	-	-	-	-	-	WP_277872647.1	-	-	WP_175933556.1
VO31120	-	-	QKX40260.1	-	-	QKX39759.1	-	-	QKX40264.1	-	-	WP_175950170.1
SP10291	WP_175936876.1	-	-	WP_217702914.1	-	-	-	-	-	-	-	-
27545								WP_020002505.1
* na, not availabe at ncbi (protein sequence deduced by hand from reverse complementary sequence (676977 to 677825 of CP026341.1)

## Sheet: Table S2
Table S2: qPCR results
Isolate	dam1	dam2	dam3	dcm1	dcm3	dcm5	dcm8	RM dam2	RM dcm2	RM dcm4	RM dcm6/7
PG21	+	+	-	-	-	-	-	-	-	+	-
FBG	-	+	+	+	-	+	+	-	-	-	-
8958	-	+	-	-	-	+	-	+	+	-	+
2539	-	+	-	-	-	+	-	-	-	-	-
A136	-	-	-	-	+	+	-	-	-	-	-
SP2565	-	-	-	-	-	+	-	-	+	-	-
475	-	+	-	-	-	+	-	+	-	-	-
SS10	-	-	+	-	-	+	+	-	-	-	+
SS25	-	+	+	-	-	+	+	+	-	-	-
VO31120	-	-	+	-	+	+	+	-	-	-	-
SP10291	+	+	-	+	-	-	-	-	-	-	-
727 J	-	+	-	-	-	+	-	-	-	-	-
942 J	-	+	-	+	-	-	-	+	-	-	+
2740	-	+	-	-	-	+	-	+	-	-	-
7388 VA	-	+	-	-	-	+	-	+	-	-	+
7447 VA	-	+	-	-	-	+	-	-	-	-	-
10936 VA	-	-	-	+	-	+	-	-	-	-	+
12256 U	+	+	-	+	-	+	-	-	+	-	-
14352 VA	-	+	-	+	+	+	-	+	-	-	-
16753	-	-	-	-	-	+	-	-	-	-	+
18847	-	+	-	+	-	+	-	-	-	-	+
19791	-	-	-	+	+	+	-	-	+	-	-
21127 VA	-	-	+	+	-	+	+	-	-	-	+
11	-	+	-	+	-	+	-	+	-	-	-
16	-	+	-	+	-	+	-	+	-	-	-
18	-	+	-	+	-	+	-	+	-	-	-
574	-	+	+	+	-	+	+	-	-	-	-
694	-	-	-	-	-	+	-	-	+	-	-
1071	-	+	-	+	-	-	-	+	+	-	-
1627	-	-	+	-	-	+	+	-	-	-	-
2750	-	+	-	-	-	+	-	-	-	-	-
2769	-	-	-	-	-	+	-	-	+	-	-
3305	-	-	-	-	-	+	-	-	+	-	-
4671	-	-	-	-	-	+	-	-	-	-	-
5278	-	+	+	-	-	-	+	-	-	-	-
5681	-	-	-	-	-	+	-	-	+	-	-
6148	-	+	-	-	-	+	-	-	-	-	+
6234	-	-	-	+	-	-	-	-	-	-	-
6876	-	-	-	+	-	-	-	-	-	-	-
7317	-	-	+	-	-	+	+	-	-	-	-
7506	-	-	-	-	-	+	-	-	-	-	-
9840	-	+	-	+	-	+	-	-	-	-	-
10428	-	-	+	-	-	+	+	-	-	-	-
10625	-	+	+	-	-	+	+	-	-	-	-
11798	-	-	+	-	-	+	+	-	-	-	+
11881	-	-	-	+	-	-	-	-	-	-	+
12948	-	-	-	+	-	-	-	-	-	-	-
14591	-	-	-	+	-	+	-	-	+	+	-
15029	+	+	-	-	-	+	-	-	-	-	+
15692	-	-	-	+	+	+	-	-	-	-	-
16074	-	-	-	-	-	+	-	-	-	-	-
16760	-	-	-	-	-	+	-	-	-	-	+
20272	-	+	-	-	-	+	-	+	-	-	+
20402	-	-	+	+	-	+	+	-	-	-	+
21865	-	+	+	+	-	+	+	-	-	-	-
21970	-	-	+	-	-	+	+	-	-	-	+
22486	-	-	-	-	-	+	-	-	+	-	-
22487	-	-	-	-	-	+	-	-	+	-	-
22824	-	+	-	+	-	-	-	-	-	-	-
1014 VA	-	-	+	+	-	+	+	-	-	-	-
1021 J	-	-	-	-	-	+	-	-	-	-	-
SP10244	-	-	-	+	-	-	-	-	-	-	+
SP10247	-	-	-	-	-	+	-	-	-	-	-
1031 J	-	-	-	-	-	+	-	-	+	-	-
1049 J	-	-	+	-	-	+	+	-	-	-	+
10525 U	-	-	-	+	-	-	-	-	-	-	-
10647 VA	-	-	+	-	-	+	+	-	-	-	-
1114 J	-	-	+	-	-	+	+	-	-	-	+
1134 J	-	-	+	-	-	+	+	-	-	-	+
SP11376	-	-	-	-	-	-	-	-	-	-	-
SP11657	-	-	+	-	-	+	+	-	-	-	-
1282 J	-	+	-	-	-	+	-	-	-	+	-
13856 VA	-	+	-	-	-	-	-	-	+	-	-
14277 VA	-	+	-	-	-	+	-	-	+	-	-
14851 VA	-	-	-	+	-	+	-	-	+	+	-
15102 VA	-	+	+	+	-	+	+	-	-	-	-
15287 VA	-	-	-	+	-	-	-	-	-	-	+
15562 VA	-	-	+	-	-	+	+	-	-	-	-
1699 J	-	+	-	-	-	+	-	-	-	-	-
1770 J	-	-	-	+	-	+	-	-	-	-	-
17781 VA	-	-	-	+	+	+	-	-	+	-	-
17875 VA	-	-	-	+	-	+	-	-	-	-	-
18133 VA	-	-	-	-	-	+	-	-	-	-	-
18281 VA	-	-	+	-	-	+	+	-	-	-	-
1857 VA	-	-	-	+	-	+	-	-	+	-	+
19781 VA	-	-	-	+	+	+	-	-	+	-	-
21260 VA	-	-	-	-	-	+	-	-	+	-	-
VO21379	-	-	-	-	-	+	-	-	+	-	+
2460-20	-	+	+	+	-	-	+	-	-	-	-
VO26894	-	-	-	-	-	-	-	-	-	-	-
2736 J	-	+	+	-	-	+	+	-	+	-	+
2839 J	-	-	+	-	-	+	+	-	-	-	-
2915 J	+	-	-	+	-	-	-	-	-	-	-
3138 U	-	-	-	-	-	+	-	-	+	-	-
4008 VA	-	-	-	+	-	-	-	-	-	-	+
4441 VA	-	-	-	-	-	+	-	-	-	-	-
4518 VA	+	-	-	-	-	-	-	-	-	-	-
4980 VA	-	-	+	+	-	+	+	-	-	-	+
506 VA	-	-	-	+	-	+	-	-	-	-	+
5486 VA	-	+	-	+	-	+	-	-	-	-	-
632 U	+	+	-	-	-	-	-	-	-	-	-
639-W	-	-	-	-	+	+	-	-	-	-	-
6709 U	-	-	-	-	+	+	-	-	+	-	-
682 J	-	-	-	+	-	+	-	-	-	-	-
7316 U	-	-	-	-	-	-	-	-	-	-	-
7321 U	-	-	-	+	-	+	-	-	-	-	+
7500 U	-	-	-	-	-	+	-	-	-	-	-
7835 U	-	-	+	-	-	+	+	-	-	-	-
793 J	-	-	-	+	-	+	-	-	-	-	+
819-W	-	+	-	+	-	-	-	-	-	-	-
861 J	-	-	-	-	-	+	-	-	-	-	-
872 J	-	+	-	+	-	+	-	-	-	-	-
893 U	+	+	-	+	-	+	-	-	+	-	-
906 J	-	-	+	-	-	+	+	-	+	-	+
982 J	-	-	-	+	-	+	-	-	-	-	+
* isolates from PG21 to 21127 with sequenced genomes (2) served as a control for qPCR accuracy

## Sheet: Table S3
Table S3: Combinations of dam- and dcm-genes in isolates with solitary and RM-MTases
No. of solitary MTases per isolate	No. of isolates in total	No. of isolates	Repertoire of MTases
4	7	4	dcm1-dam2-dcm5-dam3/dcm8
		2	dcm1-dam2-dcm5-dam1
		1	dcm1-dam2-dcm5-dcm3
3	21	7	dcm5-dcm1-dam2
		4	dcm5-dcm1-dcm3
		4	dcm5-dcm1-dam3/dcm8
		3	dcm5-dam3/dcm8-dam2
		1	dcm5-dcm3-dcm1
		1	dcm1-dam3/dcm8-dam2
		1	dcm1-dam2-dam1
2	52	16	dcm5-dam3/dcm8
		13	dcm5-dam2
		11	dcm5-dcm1
		4	dcm1-dam2
		3	dcm5-dcm3
		2	dcm5-dam2-dam1
		1	dcm1-dam1
		1	dam3/dcm8-dam2
		1	dam2-dam1
1	32	22	dcm5
		8	dcm1
		1	dam2
		1	dam1
0	3	3	-
No of RM-systems	No. of isolates in total	No. of isolates	RM-systems
3	1	1	dam2-dcm2-dcm6/7
2	10	4	dcm2-dcm6/7
		2	dcm2-dcm4
		3	dam2-dcm6/7
		1	dam2-dcm2
1	50	23	dcm6/7
		18	dcm2
		7	dam2
		2	dcm4
0	54	54	-

## Sheet: Table S4
Table S4: Combinations of dam- and dcm-genes
Number of Isolates	dam1	dam2	dam3	dcm8	dcm1	dcm3	dcm5	RM dam2	RM dcm2	RM dcm4	RM dcm6/7	Isolates
10	-	-	-	-	-	-	+	-	+	-	-	SP2565	694	2769	3305	5681	22486	22487	1031 J	21260 VA	3138 U
9	-	-	+	+	-	-	+	-	-	-	-	1627	7317	10428	10647 VA	SP11657	15562 VA	18281 VA	2839 J	7835 U
9	-	-	-	-	-	-	+	-	-	-	-	4671	7506	16074	1021 J	SP10247	18133 VA	4441 VA	7500 U	861 J
6	-	-	+	+	-	-	+	-	-	-	+	SS10	11798	21970	1049 J	1114 J	1134 J
5	-	+	-	-	-	-	+	-	-	-	-	2539	727 J	7447 VA	2750	1699 J
5	-	-	-	-	+	-	+	-	-	-	+	10936 VA	506 VA	7321 U	793 J	982 J
4	-	+	+	+	+	-	+	-	-	-	-	FBG	574	21865	15102 VA
4	-	-	-	-	+	-	-	-	-	-	+	11881	SP10244	15287 VA	4008 VA
4	-	-	-	-	+	-	-	-	-	-	-	6234	6876	12948	10525 U
3	-	+	-	-	+	-	+	+	-	-	-	11	16	18
3	-	+	-	-	+	-	+	-	-	-	-	9840	5486 VA	872 J
3	-	-	+	+	+	-	+	-	-	-	+	21127 VA	20402	4980 VA
3	-	-	-	-	+	+	+	-	+	-	-	19791	17781 VA	19781 VA
3	-	-	-	-	+	-	+	-	-	-	-	1770 J	17875 VA	682 J
3	-	-	-	-	-	-	-	-	-	-	-	SP11376	VO26894	7316 U
2	+	+	-	-	+	-	+	-	+	-	-	12256	893
2	-	+	-	-	-	-	+	+	-	-	+	7388 VA	20272
2	-	+	-	-	-	-	+	+	-	-	-	475	2740
2	-	+	-	-	+	-	-	-	-	-	-	22824	819-W
2	-	-	-	-	+	-	+	-	+	+	-	14591	14851 VA
2	-	-	-	-	-	+	+	-	-	-	-	A136	639-W
2	-	-	-	-	-	-	+	-	-	-	+	16753	16760
1	+	+	-	-	+	-	-	-	-	-	-	SP10291
1	+	+	-	-	-	-	-	-	-	+	-	PG21
1	+	+	-	-	-	-	+	-	-	-	+	15029
1	+	+	-	-	-	-	-	-	-	-	-	632 U
1	+	-	-	-	+	-	-	-	-	-	-	2915 J
1	+	-	-	-	-	-	-	-	-	-	-	4518 VA
1	-	+	+	+	-	-	+	+	-	-	-	SS25
1	-	+	-	-	+	+	+	+	-	-	-	14352 VA
1	-	+	-	-	+	-	-	+	+	-	-	1071
1	-	+	-	-	+	-	-	+	-	-	+	942 J
1	-	+	-	-	-	-	+	+	+	-	+	8958
1	-	+	+	+	+	-	-	-	-	-	-	2460-20
1	-	+	+	+	-	-	+	-	+	-	+	2736J
1	-	+	+	+	-	-	+	-	-	-	-	10625
1	-	+	+	+	-	-	-	-	-	-	-	5278
1	-	+	-	-	+	-	+	-	-	-	+	18847
1	-	+	-	-	-	-	+	-	+	-	-	14277 VA
1	-	+	-	-	-	-	+	-	-	+	-	1282 J
1	-	+	-	-	-	-	+	-	-	-	+	6148
1	-	+	-	-	-	-	-	-	+	-	-	13856 VA
1	-	-	+	+	+	-	+	-	-	-	-	1014 VA
1	-	-	+	+	-	+	+	-	-	-	-	VO31120
1	-	-	+	+	-	-	+	-	+	-	+	906 J
1	-	-	-	-	+	+	+	-	-	-	-	15692
1	-	-	-	-	+	-	+	-	+	-	+	1857 VA
1	-	-	-	-	-	+	+	-	+	-	-	6709 U
1	-	-	-	-	-	-	+	-	+	-	+	VO21379

## Sheet: Table S5 5mC methylated motifs
Motif	5mC	MTase	Sites_10936	Fwd_Sites_10936	Rev_Sites_10936	Meth_Score_10936	Fwd_Score_10936	Rev_Score_10936	Sites_2740	Fwd_Sites_2740	Rev_Sites_2740	Meth_Score_2740	Fwd_Score_2740	Rev_Score_2740	Sites_16753	Meth_Score_16753	Fwd_Score_16753	Rev_Score_16753	Sites_18847	Fwd_Sites_18847	Rev_Sites_18847	Meth_Score_18847	Fwd_Score_18847	Rev_Score_18847	Sites_19791	Fwd_Sites_19791	Rev_Sites_19791	Meth_Score_19791	Fwd_Score_19791	Rev_Score_19791	Sites_21127	Fwd_Sites_21127	Rev_Sites_21127	Meth_Score_21127	Fwd_Score_21127	Rev_Score_21127	Sites_12256U	Fwd_Sites_12256U	Rev_Sites_12256U	Meth_Score_12256U	Fwd_Score_12256U	Rev_Score_12256U	Sites_14352VA	Fwd_Sites_14352VA	Rev_Sites_14352VA	Meth_Score_14352VA	Fwd_Score_14352VA	Rev_Score_14352VA	Sites_727J1
CCWGG	"C"CWGG	dcm1	143	71	72	0.7158	0.7	0.7485	528	266	262	0	0	0.0909	230	0.3333	0.3333	0.3095	366	184	182	0.3835	0.4015	0.36335	578	287	291	0.13135	0.1364	0.129	597	298	299	0.1538	0.14945	0.1591	602	301	301	0.1667	0.1667	0.1667	280	140	140	0.625	0.62515	0.625	496
CCWGG	C"C"WGG	dcm1	143	71	72	0.7213	0.6866	0.7596	532	268	264	0.03125	0	0.09545	234	0.3333	0.3333	0.3333	365	183	182	0.4667	0.4865	0.4428	578	287	291	0.1395	0.1398	0.1379	598	299	299	0.17315	0.1707	0.175	602	301	301	0.1765	0.1818	0.1667	280	140	140	0.65585	0.64645	0.6667	493
CCWGG	"C"CAGG		71	41	30	0.6786	0.6875	0.59385	263	138	125	0	0	0	120	0.26785	0.3333	0.25	184	93	91	0.2703	0.3208	0.2381	288	141	147	0.1201	0.1176	0.1226	298	147	151	0.14945	0.1489	0.1515	301	150	151	0.15	0.15	0.1481	140	84	56	0.6071	0.63525	0.5	249
CCWGG	"C"CTGG		72	30	42	0.82325	0.82055	0.82675	265	128	137	0	0	0.1111	110	0.3333	0.25	0.3333	182	91	91	0.5963	0.6275	0.5652	290	146	144	0.1508	0.15335	0.1472	299	151	148	0.1579	0.15	0.16845	301	151	150	0.1852	0.1818	0.2	140	56	84	0.6429	0.6	0.64405	247
CCWGG	C"C"AGG		71	41	30	0.6393	0.6333	0.69975	264	140	124	0	0	0	118	0.25	0.3333	0.13395	183	92	91	0.2955	0.3205	0.2759	288	141	147	0.1291	0.13	0.1286	299	148	151	0.1628	0.16175	0.1633	301	150	151	0.1579	0.1667	0.1364	140	84	56	0.61555	0.6283	0.56295	246
CCWGG	C"C"TGG		72	30	42	0.8509	0.85245	0.84785	268	128	140	0.0909	0.0801	0.1111	116	0.3333	0.3333	0.3333	182	91	91	0.6238	0.6545	0.6154	290	146	144	0.1545	0.1545	0.15365	299	151	148	0.18	0.1765	0.18675	301	151	150	0.2	0.2	0.2113	140	56	84	0.72475	0.6979	0.7303	247
GATC	GAT"C"	dcm2	1470	734	736	0.1042	0.10325	0.10475	2101	1052	1049	0	0	0	1782	0	0	0	2182	1081	1101	0.0938	0.0938	0.0933	2407	1199	1208	0.8866	0.8852	0.8889	2668	1332	1336	0.0909	0.0928	0.0909	2327	1164	1163	0.7727	0.7692	0.7778	1955	978	977	0.1351	0.1351	0.1333	2201
GGCC	GG"C"C	-	533	266	267	0.25	0.26395	0.24	773	393	380	0.1429	0.1429	0.1429	522	0	0	0	800	401	399	0.2245	0.24	0.2157	899	448	451	0.2	0.209	0.2	971	485	486	0.2069	0.2083	0.20185	935	468	467	0.1875	0.1818	0.2	702	351	351	0.2273	0.2273	0.2308	775
GGCC	GGC"C"	-	535	267	268	0.2055	0.2113	0.19395	776	393	383	0.125	0.125	0.125	550	0	0	0	799	401	398	0.1837	0.1875	0.1818	900	447	453	0.1724	0.1724	0.1724	971	485	486	0.175	0.1791	0.1667	936	468	468	0.1667	0.1667	0.1667	702	351	351	0.1905	0.2	0.1818	781
GCGC	G"C"GC	dcm6/7	521	258	263	0.9048	0.9116	0.8991	611	316	295	0.0909	0.11805	0	489	0.3333	0.3333	0.4	614	305	309	0.88515	0.878	0.8889	820	411	409	0.17695	0.1667	0.1923	791	395	396	0.8889	0.8824	0.8947	785	391	394	0.1667	0.1538	0.1667	636	317	319	0.2222	0.2222	0.2222	583
GCGC	GCG"C"	dcm6/7	521	259	262	0.62	0.6452	0.59995	688	349	339	0	0	0	438	0.3095	0.3333	0.25	610	306	304	0.55365	0.55	0.5556	825	412	413	0.1132	0.1111	0.1143	790	395	395	0.5455	0.5455	0.5417	797	400	397	0.1111	0.1176	0.1111	637	318	319	0.1429	0.1429	0.1429	603
GGNCC	GGN"C"C		377	189	188	0.2121	0.2121	0.2089	527	265	262	0.0909	0.1	0	380	0	0	0	496	249	247	0.18485	0.1837	0.1884	578	287	291	0.1667	0.1667	0.1667	616	308	308	0.1725	0.16825	0.17755	626	313	313	0.1579	0.1667	0.1538	498	249	249	0.1875	0.1765	0.1935	558
GGNCC	GGNC"C"		377	189	188	0.2812	0.2923	0.27625	513	259	254	0.1667	0.1667	0.1429	365	0	0	0	497	250	247	0.2453	0.25	0.2368	576	286	290	0.2195	0.21565	0.2211	616	308	308	0.22835	0.2236	0.2309	626	313	313	0.2	0.2069	0.2	498	249	249	0.25	0.24	0.2778	555
GGNCC	GGA"C"C		117	53	64	0.2969	0.3019	0.27675	159	80	79	0.1429	0.1429	0.125	122	0.18335	0.1667	0.2	150	69	81	0.2774	0.2692	0.2857	185	87	98	0.2105	0.2	0.2471	194	96	98	0.2391	0.2372	0.2391	185	88	97	0.2273	0.22905	0.2273	159	78	81	0.2609	0.25	0.2727	171
GGNCC	GGAC"C"		117	53	64	0.4035	0.4144	0.39455	153	77	76	0.25	0.25	0.2361	114	0.25	0.25	0.25	150	69	81	0.4068	0.4062	0.413	184	86	98	0.34835	0.32315	0.3675	194	96	98	0.3529	0.3666	0.3431	185	88	97	0.3333	0.3333	0.32	159	78	81	0.3902	0.3951	0.3889	168
GGNCC	GGG"C"C		72	37	35	0.24945	0.2727	0.2182	108	45	63	0.1111	0.125	0.1111	62	0	0	0	97	44	53	0.2	0.2	0.2	106	46	60	0.18425	0.2171	0.1428	114	53	61	0.17755	0.175	0.1818	128	65	63	0.1579	0.1739	0.1304	90	45	45	0.16	0.1818	0.1429	108
GGNCC	GGGC"C"		72	37	35	0.30335	0.3125	0.2794	103	45	58	0.1429	0.1429	0.1548	60	0	0	0	98	45	53	0.26975	0.3333	0.25	105	46	59	0.2264	0.25	0.1944	114	53	61	0.2423	0.2432	0.2273	128	65	63	0.1818	0.2143	0.1765	90	45	45	0.2198	0.25	0.1923	108
GGNCC	GG"C"CC		71	35	36	0.12	0.1193	0.1231	105	61	44	0	0	0	61	0	0	0	100	54	46	0.1409	0.1361	0.152	102	57	45	0.1352	0.1333	0.1358	114	61	53	0.12135	0.119	0.1429	128	63	65	0.1307	0.125	0.15	90	45	45	0.125	0.1163	0.1481	107
GGNCC	GGC"C"C		33	16	17	0.25	0.35365	0.25	53	31	22	0.1667	0.2	0.04545	32	0	0	0.225	52	28	24	0.2454	0.2675	0.2111	50	27	23	0.30725	0.2	0.3617	58	31	27	0.2375	0.2174	0.25	64	32	32	0.26135	0.14225	0.3875	45	23	22	0.3158	0.3158	0.31295	50
GGNCC	GGCC"C"		71	35	36	0.1538	0.2075	0.1491	106	62	44	0.125	0.1667	0	61	0	0	0	100	54	46	0.1597	0.14835	0.22065	102	57	45	0.1637	0.1562	0.1923	114	61	53	0.1761	0.1633	0.1795	128	63	65	0.1579	0.15	0.1818	90	45	45	0.22905	0.2083	0.2667	107
GGNCC	GGT"C"C		117	64	53	0.1714	0.1724	0.1714	155	79	76	0	0	0	135	0	0	0	149	82	67	0.1463	0.1467	0.1452	185	97	88	0.1408	0.1429	0.1364	194	98	96	0.1382	0.13755	0.1382	185	97	88	0.125	0.1379	0.1176	159	81	78	0.1667	0.1562	0.17915	172
GGNCC	GGTC"C"		117	64	53	0.2111	0.22155	0.1818	151	75	76	0	0	0.04165	130	0	0	0	149	82	67	0.1818	0.19345	0.1786	185	97	88	0.1628	0.1667	0.1562	194	98	96	0.1611	0.17285	0.15325	185	97	88	0.1429	0.1429	0.1333	159	81	78	0.1905	0.1818	0.1914	172
GCNGC	G"C"NGC		322	161	161	0.7586	0.7273	0.7857	1027	529	498	0	0	0	475	0.3333	0.3333	0.3333	915	455	460	0.7551	0.7619	0.75	1427	709	718	0.2222	0.2222	0.2273	1395	702	693	0.2941	0.3056	0.2812	1422	711	711	0.3077	0.3	0.3333	671	336	335	0.7609	0.7593	0.7619	1055
GCNGC	GCNG"C"		322	161	161	0.344	0.2642	0.5	1197	598	599	0	0	0	469	0.2	0.25	0.07145	913	456	457	0.381	0.375	0.3846	1429	709	720	0.1538	0.1538	0.1538	1393	699	694	0.1897	0.1875	0.1914	1425	713	712	0.1818	0.1818	0.1818	667	334	333	0.3571	0.3333	0.4	1158
GCNGC	G"C"AGC		29	13	16	0.9254	0.9254	0.94255	499	251	248	0	0	0.1	156	0.3333	0.3333	0.4	351	170	181	0.7636	0.76275	0.7705	615	293	322	0.2	0.1915	0.21915	600	285	315	0.303	0.3125	0.2857	614	290	324	0.2899	0.25465	0.3333	194	93	101	0.8077	0.8077	0.8077	491
GCNGC	GCAG"C"		29	13	16	0.4419	0.3462	0.4852	581	280	301	0	0	0	164	0.07145	0.2	0	351	170	181	0.3333	0.29865	0.3571	623	296	327	0.1071	0.10675	0.1071	601	285	316	0.1343	0.1316	0.1381	618	293	325	0.1429	0.15	0.1429	194	93	101	0.381	0.3784	0.381	538
GCNGC	G"C"GGC		132	72	60	0.6438	0.6667	0.63725	62	25	37	0.18335	0.0909	0.2	76	0.3333	0.3333	0.25	104	39	65	0.3333	0.4062	0.3	103	46	57	0.3276	0.3635	0.2857	99	48	51	0.2727	0.2857	0.25	97	44	53	0.25	0.3095	0.25	140	75	65	0.5556	0.5909	0.5	67
GCNGC	GCGG"C"		132	72	60	0.1899	0.173	0.27585	65	28	37	0.1429	0.1667	0.1429	89	0	0	0.07145	107	40	67	0.2381	0.2394	0.2353	106	47	59	0.2134	0.1957	0.3333	101	48	53	0.2381	0.23015	0.2432	106	46	60	0.2361	0.25	0.2222	139	76	63	0.1538	0.13185	0.2	77
GCNGC	G"C"CGC		132	60	72	0.7543	0.6053	0.79395	63	38	25	0	0	0	86	0.3333	0.3333	0.3333	107	68	39	0.3846	0.3846	0.4	106	59	47	0.24195	0.2667	0.2143	102	54	48	0.26795	0.29705	0.25	107	62	45	0.1818	0.18465	0.1429	143	67	76	0.4286	0.3333	0.5	78
GCNGC	GC"C"GC		64	28	36	0.7376	0.52785	0.8738	34	21	13	0	0	0	46	0.29165	0.3333	0.225	53	34	19	0.2889	0.4174	0.1667	54	30	24	0.1818	0.2248	0.1632	50	27	23	0.2289	0.2609	0.2188	55	31	24	0.1667	0.2381	0.13595	72	34	38	0.5217	0.51085	0.6278	43
GCNGC	GCCG"C"		132	72	60	0.1899	0.173	0.27585	65	28	37	0.1429	0.1667	0.1429	89	0	0	0.07145	107	40	67	0.2381	0.2394	0.2353	106	47	59	0.2134	0.1957	0.3333	101	48	53	0.2381	0.23015	0.2432	106	46	60	0.2361	0.25	0.2222	139	76	63	0.1538	0.13185	0.2	77
GCNGC	G"C"TGC		29	16	13	0.9483	0.9408	0.9483	403	215	188	0	0	0	157	0.4	0.3333	0.4	353	178	175	0.8333	0.83665	0.8235	603	311	292	0.2273	0.2308	0.22475	594	315	279	0.2952	0.3	0.2857	604	315	289	0.3333	0.3333	0.3333	194	101	93	0.82555	0.825	0.8276	419
GCNGC	GCTG"C"		29	16	13	0.6667	0.64285	0.6667	476	243	233	0.125	0.1111	0.1429	117	0.3333	0.3333	0.25	347	178	169	0.5333	0.582	0.5	592	306	286	0.24235	0.25	0.2353	589	312	277	0.2759	0.2692	0.2917	595	313	282	0.25	0.25	0.25	191	98	93	0.6	0.58115	0.6	456
CATG	"C"ATG		1423	711	712	0.1304	0.1235	0.1337	2051	1027	1024	0	0	0	1583	0	0	0	2051	1029	1022	0.1087	0.1091	0.1081	2542	1269	1273	0.1186	0.12	0.1167	2527	1262	1265	0.12	0.119	0.1212	2386	1194	1192	0.10435	0.1053	0.1034	1931	966	965	0.1176	0.1154	0.12	2161
CTAT	"C"TAT		3321	1609	1712	0.0741	0.0732	0.07525	5315	2672	2643	0	0	0	4276	0	0	0	5102	2460	2642	0.0676	0.0678	0.0667	6244	3087	3157	0.0714	0.0714	0.0714	6468	3215	3253	0.0702	0.0698	0.0714	6133	2947	3186	0.0625	0.0606	0.0625	4684	2300	2384	0.0667	0.069	0.0667	5261
GANTC	GANT"C"		1701	850	851	0.1271	0.13285	0.1205	2710	1367	1343	0	0	0	2145	0	0	0	2659	1317	1342	0.1111	0.1154	0.1053	3167	1582	1585	0.102	0.10405	0.1013	3165	1579	1586	0.1098	0.1094	0.1111	2970	1484	1486	0.1034	0.1	0.1053	2370	1185	1185	0.1111	0.1136	0.1111	2665
GANTC	GAAT"C"		712	360	352	0.1071	0.11	0.10555	1182	598	584	0	0	0	978	0	0	0	1144	567	577	0.0923	0.0968	0.0882	1362	693	669	0.0875	0.0877	0.087	1358	698	660	0.0909	0.0923	0.0889	1281	648	633	0.087	0.0833	0.0909	1000	505	495	0.0938	0.1	0.0909	1149
GANTC	GATT"C"		709	350	359	0.1429	0.1463	0.1429	1154	581	573	0	0	0	864	0	0	0	1123	557	566	0.1273	0.1277	0.126	1359	666	693	0.1167	0.1176	0.1143	1359	658	701	0.1277	0.1304	0.125	1276	630	646	0.1154	0.1176	0.1111	1000	495	505	0.1364	0.1364	0.1364	1136
GANTC	GACT"C"		140	71	69	0.1895	0.2093	0.1569	183	92	91	0.1	0.1111	0.0909	150	0	0	0	195	95	100	0.1795	0.1935	0.164	223	105	118	0.1429	0.1562	0.12765	224	103	121	0.1471	0.1613	0.1429	206	100	106	0.125	0.125	0.1404	185	89	96	0.1429	0.1429	0.1429	190
GANTC	GA"C"TC		71	34	37	0.1463	0.14365	0.1493	90	44	46	0.05	0.13395	0	79	0	0	0	99	48	51	0.1569	0.1814	0.1379	113	53	60	0.1644	0.1607	0.1856	111	52	59	0.1739	0.16965	0.1739	104	51	53	0.1519	0.1667	0.15	91	42	49	0.1702	0.14855	0.1905	93
GANTC	GAGT"C"		140	69	71	0.12635	0.1168	0.1429	191	96	95	0	0	0	153	0	0	0	197	98	99	0.1132	0.11695	0.1111	223	118	105	0.1132	0.10935	0.1159	224	120	104	0.11725	0.11285	0.12615	207	106	101	0.1	0.09305	0.1034	185	96	89	0.1136	0.1079	0.125	190
CG	"C"G		16922	8455	8467	0.2295	0.2353	0.2243	15021	7584	7437	0	0	0	14487	0	0	0	17710	8807	8903	0.1463	0.15	0.1429	19105	9518	9587	0.1263	0.1268	0.125	19714	9846	9868	0.1304	0.1316	0.1304	18040	9029	9011	0.1111	0.1176	0.1111	19720	9862	9858	0.1739	0.1739	0.1739	15229
GAAG	"C"TTC		3483	1756	1727	0.1491	0.1452	0.1538	4966	2484	2482	0	0	0	3529	0	0	0	5218	2483	2735	0.1429	0.1379	0.15	6156	3023	3133	0.1333	0.125	0.1429	6432	3179	3253	0.1333	0.1304	0.1373	6095	2944	3151	0.1176	0.1188	0.1176	4820	2350	2470	0.1429	0.1379	0.1429	5075
	CTT"C"		3483	1756	1727	0.193	0.1944	0.1915	4985	2499	2486	0	0	0	3494	0	0	0	5212	2481	2731	0.1739	0.1667	0.1786	6156	3022	3134	0.1667	0.1579	0.1717	6431	3180	3251	0.1667	0.16	0.1714	6092	2948	3144	0.1481	0.15	0.1476	4820	2349	2471	0.1667	0.1667	0.1739	5106
GAGG	"C"CTC	dcm3	838	437	401	0.1309	0.1386	0.1226	1222	633	589	0	0	0	1009	0	0	0	1169	581	588	0.1143	0.1132	0.1161	1282	618	664	0.5242	0.5266	0.52155	1545	748	797	0.1186	0.1194	0.1184	1413	703	710	0.1143	0.12	0.1091	961	486	475	0.5385	0.51085	0.5556	1163
	C"C"TC	dcm3	838	437	401	0.1238	0.1296	0.1134	1221	636	585	0	0	0	1013	0	0	0	1168	581	587	0.1079	0.1053	0.1111	1282	619	663	0.48505	0.4815	0.4865	1547	749	798	0.1148	0.1136	0.1154	1413	703	710	0.1111	0.1111	0.1053	961	486	475	0.5	0.5	0.5217	1159
	CCT"C"	dcm3	838	438	400	0.10975	0.1111	0.10665	1231	641	590	0	0	0	1020	0	0	0	1176	584	592	0.1	0.09315	0.1038	1285	619	666	0.1622	0.1587	0.16475	1546	748	798	0.1013	0.0972	0.1042	1416	703	713	0.0952	0.0968	0.0909	962	486	476	0.1667	0.16175	0.1667	1164
GGAG	"C"TCC		887	462	425	0.1111	0.1111	0.1122	1338	707	631	0	0	0	1048	0	0	0	1245	626	619	0.1071	0.1049	0.1096	1594	767	827	0.12555	0.122	0.1277	1648	818	830	0.1071	0.1053	0.1091	1504	754	750	0.0952	0.0952	0.0938	1168	602	566	0.125	0.1212	0.1304	1317
	CT"C"C		887	462	425	0.1034	0.1059	0.1034	1347	707	640	0	0	0	1065	0	0	0	1247	627	620	0.1042	0.1026	0.1053	1595	766	829	0.1078	0.1097	0.1059	1648	818	830	0.102	0.1	0.1046	1505	754	751	0.0909	0.0938	0.087	1168	602	566	0.1154	0.1154	0.12	1320
	CTC"C"		887	462	425	0.0968	0.1	0.0941	1350	711	639	0	0	0	1059	0	0	0	1247	627	620	0.093	0.0968	0.0893	1598	769	829	0.1005	0.0989	0.1026	1649	819	830	0.0938	0.0938	0.09405	1504	754	750	0.0833	0.087	0.08	1168	602	566	0.1071	0.1071	0.1084	1319
GATGC	GATG"C"		470	228	242	0.0645	0.0688	0.058	823	400	423	0	0	0	573	0	0	0	764	372	392	0.0789	0.07865	0.07945	897	431	466	0.0973	0.1014	0.0952	893	421	472	0.0889	0.08	0.0982	894	459	435	0.0833	0.08	0.0909	642	307	335	0.0645	0.0625	0.0667	767
	G"C"ATC		469	241	228	0.1519	0.1553	0.15065	812	425	387	0.0871	0.1	0	559	0	0	0	766	390	376	0.1491	0.14605	0.1522	890	463	427	0.13575	0.1404	0.1316	891	471	420	0.1408	0.1392	0.1442	895	436	459	0.125	0.125	0.125	642	335	307	0.1579	0.1739	0.1429	761
	GCAT"C"		469	241	228	0.125	0.1275	0.1204	816	428	388	0	0	0	572	0	0	0	767	392	375	0.1111	0.1071	0.1132	893	464	429	0.1057	0.10855	0.1	891	471	420	0.1167	0.1132	0.1176	896	436	460	0.1071	0.1081	0.1	642	335	307	0.1154	0.1212	0.1111	765
	GAT"C"C		286	150	136	0.112	0.1179	0.1039	377	186	191	0.1	0.075	0.1111	328	0	0	0	391	198	193	0.0938	0.10155	0.0926	462	226	236	0.9078	0.9192	0.89685	499	256	243	0.0943	0.0976	0.0889	437	231	206	0.8	0.8148	0.7778	372	188	184	0.1765	0.1765	0.1765	410
GATCC	GATC"C"		286	150	136	0.1056	0.1027	0.11065	376	185	191	0.11805	0.1111	0.125	319	0	0	0	391	198	193	0.0938	0.0909	0.0946	462	226	236	0.9058	0.89685	0.91275	499	256	243	0.0952	0.09475	0.0962	438	231	207	0.8	0.8	0.8125	372	188	184	0.1667	0.16	0.1739	410
	GGAT"C"		286	136	150	0.14745	0.1452	0.15075	391	199	192	0	0	0.0357	321	0	0	0	389	190	199	0.1404	0.13975	0.1429	464	236	228	0.9154	0.9101	0.9205	500	243	257	0.1316	0.1316	0.1304	437	207	230	0.8125	0.8125	0.8182	372	184	188	0.15265	0.155	0.15075	411
[truncated: 83 more columns]

## Sheet: Table S6 6mA methylated motifs
Motif	6mA	Sites_10936	Fwd_Sites_10936	Rev_Sites_10936	Meth_Score_10936	Fwd_Score_10936	Rev_Score_10936	Sites_2740	Fwd_Sites_2740	Rev_Sites_2740	Meth_Score_2740	Fwd_Score_2740	Rev_Score_2740	Sites_16753	Fwd_Sites_16753	Rev_Sites_16753	Meth_Score_16753	Fwd_Score_16753	Rev_Score_16753	Sites_18847	Fwd_Sites_18847	Rev_Sites_18847	Meth_Score_18847	Fwd_Score_18847	Rev_Score_18847	Sites_19791	Fwd_Sites_19791	Rev_Sites_19791	Meth_Score_19791	Fwd_Score_19791	Rev_Score_19791	Sites_21127	Fwd_Sites_21127	Rev_Sites_21127	Meth_Score_21127	Fwd_Score_21127	Rev_Score_21127	Sites_12256U	Fwd_Sites_12256U	Rev_Sites_12256U	Meth_Score_12256U	Fwd_Score_12256U	Rev_Score_12256U	Sites_14352VA	Fwd_Sites_14352VA	Rev_Sites_14352VA	Meth_Score_14352VA	Fwd_Score_14352VA	Rev_Score_14352VA
CCWGG	CC"A"GG	71	41	30	0.1636	0.2553	0.10155	231	122	109	0.1667	0.2	0.1667	103	50	53	0	0	0	181	93	88	0.5385	0.5625	0.52605	287	140	147	0.2708	0.3069	0.2222	299	148	151	0.2667	0.311	0.2424	300	149	151	0.2404	0.25	0.2308	140	84	56	0.1818	0.2273	0.1333
GATC	G"A"TC	1463	731	732	0.2188	0.2264	0.209	1696	867	829	0.3333	0.3333	0.3333	671	343	328	0.1429	0.1429	0.1429	2100	1044	1056	0.24	0.25	0.2308	2337	1166	1171	0.7818	0.78415	0.7805	2647	1321	1326	0.1667	0.1739	0.1667	2163	1088	1075	0.7273	0.7368	0.7143	1949	977	972	0.5294	0.5385	0.51
GGNCC	GG"A"CC	117	53	64	0.4545	0.5	0.4545	135	69	66	0.25	0.25	0.3333	90	48	42	0.25	0.25	0.25	149	68	81	0.5312	0.53345	0.5294	184	87	97	0.5	0.5217	0.4783	194	96	98	0.5	0.4564	0.5086	183	88	95	0.4	0.31665	0.4	159	78	81	0.4	0.29625	0.4545
GCNGC	GC"A"GC	29	13	16	0.007	0.0078	0.0069	593	286	307	0	0	0	195	95	100	0	0	0	353	172	181	0.0189	0.0196	0.0164	623	296	327	0.0492	0.05	0.0481	601	285	316	0.0244	0.0222	0.0282	619	294	325	0	0	0	194	93	101	0	0	0
CCTC	G"A"GG	830	397	433	0.2123	0.2407	0.1923	1014	491	523	0	0	0	721	358	363	0	0	0	1139	567	572	0.2	0.1951	0.2	1261	657	604	0.32	0.3214	0.3191	1526	784	742	0.2	0.2059	0.2	1366	686	680	0.1667	0.1667	0.15585	954	473	481	0.3	0.3125	0.2857
CATG	C"A"TG	1424	712	712	0.0336	0.03385	0.0333	2132	1065	1067	0	0	0	1756	866	890	0	0	0	2071	1032	1039	0.0455	0.0465	0.0448	2547	1270	1277	0.0299	0.0316	0.0291	2531	1264	1267	0.0328	0.0333	0.0323	2388	1194	1194	0.0286	0.0303	0.0256	1932	966	966	0.0333	0.0345	0.0328
CTAT	CT"A"T	3247	1574	1673	0.3333	0.3333	0.3333	3151	1580	1571	0	0	0.125	1943	915	1028	0	0	0	4719	2269	2450	0.3	0.303	0.3	5992	2967	3025	0.3077	0.2941	0.3158	6096	3032	3064	0.2667	0.25	0.2778	5213	2494	2719	0.2222	0.2143	0.2222	4195	2064	2131	0.25	0.25	0.25
	"A"TAG	3315	1703	1612	0.0714	0.0609	0.0811	5109	2534	2575	0	0	0	3783	1879	1904	0	0	0	5064	2585	2479	0.0682	0.0625	0.0714	6226	3147	3079	0.0645	0.0588	0.0714	6464	3238	3226	0.0677	0.0588	0.0741	6115	3165	2950	0.0625	0.0556	0.0714	4680	2380	2300	0.0667	0.0588	0.0741
	AT"A"G	3315	1703	1612	0.0735	0.0769	0.0705	5080	2609	2471	0	0	0	3813	2005	1808	0	0	0	5063	2594	2469	0.0667	0.0741	0.0612	6230	3155	3075	0.0645	0.0714	0.0588	6458	3240	3218	0.0645	0.0667	0.0606	6115	3183	2932	0.0625	0.0667	0.0588	4679	2384	2295	0.0667	0.0714	0.0571
GANTC	G"A"NTC	1697	847	850	0.3	0.3	0.3077	2354	1184	1170	0.1429	0.125	0.1667	1573	776	797	0	0	0	2629	1304	1325	0.2917	0.30245	0.2857	3141	1565	1576	0.2453	0.2444	0.25	3157	1580	1577	0.25	0.25	0.25	2949	1477	1472	0.2	0.2	0.2143	2368	1184	1184	0.25	0.25	0.25
	G"A"ATC	352	180	172	0.35035	0.36695	0.3333	461	232	229	0.2	0.2	0.2	309	151	158	0.2	0.25	0.1667	562	278	284	0.3333	0.3284	0.33975	670	340	330	0.28	0.28	0.2789	679	351	328	0.3077	0.3077	0.29705	633	320	313	0.25	0.2792	0.25	501	253	248	0.2857	0.2857	0.2857
	GA"A"TC	708	358	350	0.2614	0.2637	0.259	993	499	494	0	0	0	642	315	327	0	0	0	1125	559	566	0.25	0.2593	0.245	1347	682	665	0.2222	0.2222	0.2188	1355	699	656	0.2174	0.2308	0.2	1268	641	627	0.1818	0.1818	0.1765	1000	505	495	0.2222	0.2308	0.2143
	G"A"TTC	699	349	350	0.2778	0.3158	0.259	1054	534	520	0.1667	0.125	0.1667	716	358	358	0.1667	0	0.2	1120	557	563	0.3077	0.3333	0.2941	1351	661	690	0.25	0.25	0.25	1357	659	698	0.2593	0.25	0.2667	1272	630	642	0.2222	0.2222	0.2222	1000	495	505	0.2778	0.2857	0.2727
	G"A"GTC	140	69	71	0.42705	0.3621	0.5068	160	82	78	0.25	0.2	0.25	107	58	49	0.25	0.1	0.3333	191	94	97	0.381	0.3613	0.4516	221	117	104	0.3519	0.2727	0.3905	223	120	103	0.3636	0.3198	0.4091	205	106	99	0.2857	0.2727	0.3333	184	96	88	0.2857	0.2632	0.4365
	G"A"CTC	140	71	69	0.41565	0.4146	0.4194	147	69	78	0.2	0.1667	0.2	108	45	63	0	0	0	193	94	99	0.3333	0.3333	0.3333	222	105	117	0.30535	0.303	0.3077	222	102	120	0.2743	0.26135	0.28175	204	100	104	0.25	0.20715	0.2727	184	88	96	0.2887	0.25	0.3
GAAG	G"A"AG	3483	1726	1757	0.1348	0.1176	0.1522	5050	2551	2499	0	0	0	3569	1829	1740	0	0	0	5215	2698	2517	0.1316	0.1183	0.1463	6159	3126	3033	0.1224	0.1111	0.1379	6436	3248	3188	0.125	0.10585	0.1463	6102	3153	2949	0.1111	0.0909	0.125	4825	2473	2352	0.1176	0.1	0.1429
	GA"A"G	3482	1723	1759	0.1343	0.1569	0.1111	5065	2547	2518	0	0	0	3527	1773	1754	0	0	0	5222	2698	2524	0.1333	0.1538	0.1136	6155	3125	3030	0.125	0.1458	0.1053	6443	3250	3193	0.125	0.1389	0.1081	6102	3152	2950	0.1071	0.125	0.0909	4825	2473	2352	0.12	0.1364	0.1
GAGG	G"A"GG	830	397	433	0.2123	0.2407	0.1923	1014	491	523	0	0	0	721	358	363	0	0	0	1139	567	572	0.2	0.1951	0.2	1261	657	604	0.32	0.3214	0.3191	1526	784	742	0.2	0.2059	0.2	1366	686	680	0.1667	0.1667	0.15585	954	473	481	0.3	0.3125	0.2857
GGAG	GG"A"G	889	426	463	0.375	0.3979	0.35	1151	558	593	0.2	0.2	0.2	779	401	378	0	0	0	1230	610	620	0.32345	0.3333	0.3148	1579	819	760	0.3478	0.36	0.3421	1644	825	819	0.3	0.2963	0.3077	1480	739	741	0.25	0.25	0.2308	1162	565	597	0.33905	0.3529	0.3333
GATGC	G"A"TGC	469	228	241	0.0776	0.07375	0.078	813	394	419	0	0	0	534	274	260	0	0	0	761	371	390	0.0938	0.0986	0.09025	892	429	463	0.1163	0.1163	0.1163	891	419	472	0.0893	0.0857	0.0966	895	460	435	0.0833	0.0833	0.0833	642	307	335	0.0714	0.08	0.0645
	GC"A"TC	468	240	228	0.1298	0.12435	0.13625	799	415	384	0	0	0	520	250	270	0	0	0	763	387	376	0.1538	0.1667	0.14565	889	462	427	0.1739	0.1748	0.1705	890	470	420	0.1458	0.1429	0.1512	896	436	460	0.1333	0.1429	0.12	642	335	307	0.125	0.1212	0.125
GATCC	G"A"TCC	285	150	135	0.2727	0.31615	0.25	340	175	165	0.3333	0.4	0.3333	245	130	115	0	0	0	385	196	189	0.3125	0.3333	0.3043	458	225	233	0.56065	0.5556	0.5714	499	256	243	0.2414	0.26205	0.2308	436	230	206	0.6364	0.6429	0.625	372	188	184	0.6667	0.6667	0.6667
	GG"A"TC	285	135	150	0.2439	0.2381	0.24695	355	182	173	0.3333	0.3333	0.4	255	127	128	0	0	0	386	188	198	0.2857	0.31415	0.27525	461	235	226	0.7	0.7	0.7	500	243	257	0.1875	0.2	0.1818	437	207	230	0.7273	0.75	0.6923	372	184	188	0.58955	0.6	0.5697
[truncated: 84 more columns]

## Sheet: Table S7
Table S7: Presence of dam/dcm and number of mobile genetic elemets
Isolates	dam1	dam2	dam-active	dcm1	dcm1_present/not present	dcm1-active	dcm3	dcm8	dam3	dcm5	dcm5A	dcm5B	RM dam2	RM dcm2	RM dcm4	RM dcm6/7	RM dam2+dcm2	RM dam2+dcm6/7	RM dcm2+dcm6/7	RM dam2+dcm2+dcm6/7	ISMhom1	MhoV1	tet(M)	ICEHo-I	ICEHo-II	ICE	MGE_all
A136	0	0	0	0	0	0	1	0	0	1	0	1	0	0	0	0	0	0	0	0	0	1	0	0	0	0	1
SP2565	0	0	0	0	0	0	0	0	0	1	1	0	0	1	0	0	0	0	0	0	0	1	1	0	0	0	2
10936 VA	0	0	0	1	1	1	0	0	0	1	0	1	0	0	0	1	0	0	0	0	0	0	1	1	1	2	3
16753	0	0	0	0	0	0	0	0	0	1	0	1	0	0	0	1	0	0	0	0	0	1	1	0	2	2	4
19791	0	0	0	1	1	0	1	0	0	1	1	0	0	1	0	0	0	0	0	0	0	1	1	1	2	3	5
2539	0	0.5	0	0	0	0	0	0	0	1	1	0	0	0	0	0	0	0	0	0	0	1	1	0	0	0	2
727 J	0	0.5	0	0	0	0	0	0	0	1	0	1	0	0	0	0	0	0	0	0	0	0	0	0	1	1	1
7447 VA	0	0.5	1	0	0	0	0	0	0	1	1	0	0	0	0	0	0	0	0	0	0	1	0	0	1	1	2
475	0	1	1	0	0	0	0	0	0	1	1	0	1	0	0	0	0	0	0	0	0	1	1	0	0	0	2
2740	0	1	1	0	0	0	0	0	0	1	0	1	1	0	0	0	0	0	0	0	0	1	0	0	2	2	3
14352 VA	0	1	1	1	1	1	1	0	0	1	0	1	1	0	0	0	0	0	0	0	0	0	0	1	1	2	2
18847	0	0.5	1	1	1	1	0	0	0	1	1	0	0	0	0	1	0	0	0	0	0	0	0	1	0	1	1
942 J	0	1	1	1	1	0	0	0	0	0	0	0	1	0	0	1	0	1	0	0	0	1	0	1	1	2	3
7388 VA	0	1	1	0	0	0	0	0	0	1	0	1	1	0	0	1	0	1	0	0	0	1	1	0	0	0	2
8958	0	1	1	0	0	0	0	0	0	0	0	0	1	1	0	1	1	1	1	1	0	0	0	0	0	0	0
SP10291	1	0.5	1	1	1	0	0	0	0	0	0	0	0	0	0	0	0	0	0	0	1	0	0	1	1	2	3
PG21	1	0.5	1	0	0	0	0	0	0	0	0	0	0	0	1	0	0	0	0	0	0	0	0	0	0	0	0
12256 U	1	0.5	1	1	1	0	0	0	0	1	0	1	0	1	0	0	0	0	0	0	0	0	0	1	2	3	3
VO31120	0	0	0	0	0	0	1	1	0.5	1	0	1	0	0	0	0	0	0	0	0	0	0	0	0	0	0	0
SS10	0	0	0	0	0	0	0	1	1	1	1	0	0	0	0	1	0	0	0	0	0	1	0	0	0	0	1
21127 VA	0	0	0	3	1	0	0	1	0.5	1	0	1	0	0	0	1	0	0	0	0	0	0	1	3	0	3	4
FBG	0	0.5	1	3	1	0	0	1	0.5	1	1	0	0	0	0	0	0	0	0	0	5	0	0	3	0	3	8
SS25	0	1	1	0	0	0	0	1	0.5	1	0	1	1	0	0	0	0	0	0	0	0	0	0	0	0	0	0
SP3615	0	1	1	0	0	0	0	0	0.5	0	0	0	1	0	0	0	0	0	0	0	0	0	1	0	1	1	2
